# Supplementary material for: Impact of Different π-Bridges on the Photovoltaic Performance of A-D-D′-D-A Small Molecule-Based Donors
Source: Molecules. 2024 Sep 6;29(17):4231. doi: 10.3390/molecules29174231 (PMC11396980; doi:10.3390/molecules29174231)
Supplement: Supplementary file 1 [file molecules-29-04231-s001.zip]

Archive with 1 entries (1 files):
- molecules-3182333-supplementary.pdf
